# Supplementary material for: Plasma SerpinA5 in conjunction with uterine artery pulsatility index and clinical risk factor for the early prediction of preeclampsia
Source: PLoS One. 2021 Oct 14;16(10):e0258541. doi: 10.1371/journal.pone.0258541 (PMC8516267; doi:10.1371/journal.pone.0258541)
Supplement: S2 File — (XLSX) [file pone.0258541.s002.xlsx]

## Sheet: 11-13 weeks specimen 
order number	Groups and numbering(P:PE;N:control)	Gestational week of specimen	Age (y)	Specimen Boxes
1	H1	11W(17+)	26	098-028
2	N1	12w	26	145-093
3	H2	11w	28	116-077
4	N2	11+	28	111-084
5	H3	13+6w	29	102-034
6	N3	13+5w	28	150-020
7	H4	12+5+	31	116-070
8	N4	12+4+	30	147-012
9	H5	11+	30	130-015
10	N5	11+	29	150-050
11	H6	12+	30	162-053
12	N6	12	30	118-013
13	H7	13+	30	123-006
14	N7	13w	30	132-003
15	H8	12w	31	133-007
16	N8	12+1	31	106-029
17	H9	11w	31	129-018
18	N9	11+4	31	120-061
19	H10	11+	32	122-038
20	N10	11w	33	135-037
21	H11	12+	33	134-006
22	N11	12+6	31	113-061
23	H12	11+6	33	129-070
24	N12	11w+5	31	104-074
25	H13	11+1	34	117-025
26	N13	11w+2	33	119-006
27	H14	13+5	34	108-007
28	N14	13+5	33	144-052
29	H15	12+5	34	144-073
30	N15	12+2	33	144-075
31	H16	12+w	35	103-086
32	N16	11+	34	155-080
33	H17	12w	35	125-005
34	N17	10w	33	119-088
35	H18	12+2	36	136-026
36	N18	12+	34	130-034
37	H19	13w	36	105-026
38	N19	13w	34	138-050
39	H20	13w	36	158-090
40	N20	13w	35	147-066
41	H21	12w	37	162-048
42	N21	12+	37	159-062
43	H22	13+	36	164-033
44	N22	13w	34	141-042
45	H23	11+	37	112-073
46	N23	11w	35	128-053
47	H24	11+	38	132-086
48	N24	11+5	38	125-047
49	H25	11w	29	163-057
50	N25	11	29	120-030
51	H26	12w	30	156-087
52	N26	12	31	127-003
53	H27	12w	31	152-037
54	N27	12	31	143-037
55	H28	12w	33	157-088
56	N28	12	33	135-055
57	H29	12w	36	152-082
58	N29	13	36	100-089
59	H30	13w	37	159-057
60	N30	13w	36	138-043
61	H31	12w	32	117-057
62	N31	12+w	30	138-062
63	H32	11w	34	112-071
64	N32	11w	32	123-079
65	H33	13w	37	127-100
66	N33	13+w	35	121-046
67	H34	13w	32	129-016
68	N34	12w	32	115-030
69	H35	12w	25	130-039
70	N35	12w	27	129-052
71	H36	11w	36	130-041
72	N36	11w	34	125-011
73	H37	11w	34	122-088
74	N37	11+w	32	134-033
75	H38	12+5w	33	145-012
76	N38	13w	34	136-082
77	H39	12+6w	31	139-035
78	N39	12+w	33	165-081
79	H40	13+w	29	115-019
80	N40	13+w	29	118-005
81	H41	12+w	29	119-094
82	N41	12w	30	123-053
83	H42	11+6w	35	127-049
84	N42	11w	33	117-071
85	H43	12+5w	33	138-020
86	N43	12w	31	148-047
87	H44	11+2w	34	149-098
88	N44	11+w	32	132-058
89	H45	13+4w	27	136-043
90	N45	12+6w	28	127-008
91	H46	12+6w	31	128-018
92	N46	13w	29	119-065
93	H47	12+4w	31	123-010
94	N47	12+w	33	113-037
95	H48	11w	26	116-099
96	N48	11w	26	118-047
97	H49	11+3w	32	123-057
98	N49	11+w	30	127-040
99	H50	12W	36	126-041
100	N50	12W	34	131-039
101	H51	11+w	29	134-094
102	N51	11w	30	137-053
103	H52	11+6w	35	143-049
104	N52	10w	33	145-071
105	H53	12+5w	30	152-020
106	N53	12w	31	153-047
107	H54	11+2w	34	155-098
108	N54	11+w	32	158-058
109	H55	13+4w	27	161-043
110	N55	13+6w	28	103-008
111	H56	11+6w	31	105-018
112	N56	11w	29	107-065
113	H57	12+4w	35	097-010
114	N57	12+w	33	099-037
115	H58	13w	26	107-099
116	N58	13w	26	104-047
117	H59	11+3w	32	116-057
118	N59	12+w	31	151-040
119	H60	12W	36	106-041
120	N60	12W	36	123-039
