# Supplementary material for: Plasma SerpinA5 in conjunction with uterine artery pulsatility index and clinical risk factor for the early prediction of preeclampsia
Source: PLoS One. 2021 Oct 14;16(10):e0258541. doi: 10.1371/journal.pone.0258541 (PMC8516267; doi:10.1371/journal.pone.0258541)
Supplement: S3 File — (XLSX) [file pone.0258541.s003.xlsx]

## Sheet: pair12 up
Uniprot ID	protein name	Fold Change	P value
P17948	Vascular endothelial growth factor receptor 1	3	0.013
P02679	fibrinogen gamma chain	2.98	0.0113
Q9UHV8	Galectin (Placental Protein 13)	2.75	0.0133
P17813	Endoglin	2.73	0.0121
P05154	Plasma serine protease inhibitor clade A,member 5; SERPINA5	2.72	0.0148
P01019	Angiotensinogen	2.71	0.016
P05362	Intercellular adhesion molecule 1	2.68	0.0163
P10909	Clusterin	2.55	0.0151
Q8WXF3	relaxin-3	2.39	0.0169
P05783	Cytokeratin 18	2.29	0.0184
P02751	Fibronectin	2.19	0.0135
P19320	VCAM-1	2.13	0.0111
Q08380	Galectin 3 binding protein	2.04	0.0161
Q9H299	SH3 domain-binding glutamic acid-rich-like protein 3	1.99	0.0255
P04083	Annexin A1	1.95	0.0419
P01034	cystatin C	1.95	0.0362
Q00888	Pregnancy-specific beta-1-glycoprotein 4	1.95	0.0385
P55056	APOC4	1.94	0.0204
P80188	neutrophil gelatinase-associated lipocalin	1.94	0.0173
P35858	Insulin-like growth factor-binding protein complex acid labile subunit	1.93	0.0336
Q9BXR6	Complement factor H-related protein 5	1.92	0.0115
P61626	Lysozyme C	1.92	0.024
P00747	Plasminogen	1.91	0.0373
P02787	transferrin	1.91	0.0245
P35232	Prohibitin	1.9	0.0295
P43652	Afamin，Vitamin E binding protein	1.89	0.0435
Q14118	Dystroglycan	1.89	0.0196
P00915	Carbonic anhydrase 1	1.87	0.0134
P07358	Complement component C8 b chain	1.87	0.0457
P02741	C-reactive protein	1.86	0.0205
P02765	Alpha-2-HS-glycoprotein， AHSG	1.85	0.0469
P0DN86	Choriogonadotropin subunit beta	1.85	0.0207
P61769	beta-2-microglobulin	1.84	0.0475
P09871	Complement C1s	1.84	0.0295
P12955	Xaa-Pro dipeptidase	1.84	0.0218
P00742	Coagulation factor X	1.83	0.0418
P15090	fatty acid-binding protein 4	1.82	0.0205
P62328	Thymosin beta-4	1.82	0.0437
P02775	Platelet basic protein	1.8	0.0315
Q00887	Pregnancy-specific beta-1-glycoprotein 9	1.8	0.0365
P22891	Vitamin K-dependent protein Z	1.78	0.0134
P05231	IL6	1.77	0.0118
A0A024R047	Selenoprotein P, plasma, 1	1.77	0.043
P08697	Alpha-2-antiplasmin	1.76	0.0376
P23142	Fibulin-1	1.75	0.0402
P02790	Hemopexin	1.73	0.0136
P25054	Adenomatous polyposis coli protein	1.72	0.036
P02647	Apolipoprotein A-I	1.71	0.0242
P20742	Pregnancy zone protein	1.71	0.0379
P34998	Corticotropin-releasing factor receptor 1	1.69	0.0417
Q9NQ30	Endothelial cell-specific molecule 1	1.69	0.0176
O00592	Podocalyxin	1.69	0.0148
P0C0L5	C4 beta binding protein	1.67	0.0324
Q14766	Latent-transforming growth factor beta-binding	1.67	0.038
P02743	Serum amyloid P-component	1.65	0.0157
P05305	endothelin-1	1.63	0.0445
P19827	ITIH1(Inter-a inhibitor H1)	1.63	0.0364
P32119	Peroxiredoxin-2	1.63	0.0445
P06681	Complement C2	1.62	0.0209
P08185	Corticosteroid-binding globulin	1.62	0.02
P02753	Plasma retinol-binding protein	1.6	0.0307
P02649	Apolipoprotein E	1.59	0.0493
Q9UBW5	Bridging integrator 2	1.57	0.039
P01011	alpha-1-antichymotrypsin	1.56	0.0165
P02656	Apolipoprotein C III	1.55	0.0476
P19823	ITIH2(Inter-a inhibitor H2)	1.55	0.0234
Q06033	ITIH3(Inter-a inhibitor H3)	1.54	0.0307
Q9Y6V0	Protein piccolo	1.52	0.0153
P37802	Transgelin-2	1.5	0.0211
P03950	Angiogenin	1.49	0.0456
P02748	Complement component C9	1.49	0.0354
P50552	Vasodilator-stimulated phosphoprotein	1.49	0.0328
P06733	Alpha-enolase	1.48	0.0262
P16860	Natriuretic peptides B	1.48	0.0264
P02760	protein AMBP	1.47	0.0225
P00450	Ceruloplasmin	1.47	0.034
P12109	Collagen alpha-1(VI) chain	1.47	0.0356
B7ZKJ8	ITIH4 protein	1.47	0.0438
P07996	Thrombospondin-1	1.47	0.0422
P04792	Heat shock protein beta-1	1.46	0.0266
P11021	78 kDa glucose-regulated protein	1.43	0.0443
P10643	Complement C7	1.39	0.0331
Q9BXP8	Pappalysin-2	1.38	0.0269
P02749	Beta-2-glycoprotein 1	1.38	0.0239
P04114	Apolipoprotein B-100	1.37	0.032
P0DMV8	heat-shock 70	1.37	0.0351
P11464	Pregnancy-specific beta-1-glycoprotein 1	1.35	0.0333
Q03591	Complement factor H-related 1	1.34	0.0315
P13645	Keratin, type I cytoskeletal 10	1.27	0.021
O95833	Chloride intracellular channel protein 3	1.26	0.0496
Q5VT06	Centrosome-associated protein 350	1.24	0.0241
P04196	Histidine-rich glycoprotein	1.21	0.0463
P27169	Paraoxonase 1	1.21	0.0462
Q9UQ72	Pregnancy-specific beta-1-glycoprotein 11	1.21	0.022
P04278	Sex hormone-binding globulin	1.21	0.0392
P67936	Tropomyosin alpha-4 chain	1.21	0.0341
P08603	Complement factor H	1.18	0.037
P28331	NADH-ubiquinone oxidoreductase	1.17	0.0382
Q14520	Hyaluronan-binding protein 2	1.16	0.0491
P18206	Vinculin	1.16	0.0229
P05019	Insulin-like growth factor IB	1.14	0.0495
Q16557	Pregnancy-specific beta-1-glycoprotein 3	1.14	0.0217
P01215	Glycoprotein hormones alpha chain	1.13	0.0454
P01024	C3 Complement C3 (Fragment)	1.12	0.0497
P13671	Complement C6	1.12	0.0271
Q9Y490	Talin-1	1.07	0.0438

## Sheet: pair12 down
Uniprot ID	protein name	Fold Change	P value
Q6IB04	PIGF protein	0.5	0.0137
P18065	Insulin-like growth factor-binding protein 2	0.523333	0.0155
Q13219	Pappalysin	0.533333	0.0156
P15692	VEGFA	0.57	0.015
P05155	Plasma protease C1 inhibitor	0.58	0.0113
P27824	Calnexin	0.615	0.0154
P14780	Matrix metalloprtoteinase-9	0.623333	0.0145
P08253	Matrix metalloprtoteinase-2	0.626667	0.0152
P29622	SERPINA4(Kallistatin)	0.64	0.0148
O75882	Attractin	0.665	0.0304
P22352	Glutathione peroxidase 3	0.67	0.019
P13796	Plastin-2	0.675	0.0284
P02766	Transthyretin	0.69	0.0243
P14061	Estradiol 17-beta-dehydrogenase 1	0.69	0.0117
Q9HD89	Resistin	0.695	0.026
P15018	Leukemia inhibitory factor	0.705	0.0258
P00740	Coagulation factor IX	0.71	0.0239
P48740	Mannan-binding lectin serine protease 2	0.71	0.037
P07360	Complement component C8 gamma chain	0.715	0.0115
P0DJI9	Serum amyloid A-2 protein	0.715	0.021
Q13103	Secreted phosphoprotein 24	0.715	0.0218
P24387	Corticotropin-releasing factor-binding protein	0.72	0.0231
P49747	Cartilage oligomeric matrix protein	0.72	0.0321
Q8WZ42	Titin	0.72	0.0382
Q9Y6R7	IgGFc-binding protein	0.72	0.0398
P02747	Complement C1q subcomponent subunit C	0.73	0.0324
P14373	Zinc finger protein RFP	0.73	0.0325
P04275	von Willebrand factor	0.735	0.0349
P0DML2	Chorionic somatomammotropin hormone	0.74	0.0239
P02675	Fibrinogen beta chain	0.745	0.0109
P16671	Platelet glycoprotein 4	0.745	0.0301
P43121	MCAM	0.745	0.0313
Q9NZP8	Complement C1r subcomponent-like protein	0.745	0.0144
O43866	CD5 antigen-like	0.75	0.0337
P02671	Fibrinogen alpha chain	0.755	0.025
P02746	Complement C1q subcomponent subunit B	0.755	0.0381
P02750	Leucine-rich alpha-2-glycoprotein	0.755	0.0275
P00488	coagulation factor XIII A1 subunit precursor	0.76	0.034
P55058	Phospholipid transfer protein	0.775	0.0177
Q6P988	Protein notum homolog	0.775	0.033
Q04756	Hepatocyte growth factor activator	0.79	0.0194
P35542	Serum amyloid A-4 protein	0.805	0.0266
P11226	Mannose-binding protein C	0.815	0.0249
Q9UK55	SERPINA10	0.82	0.0383
P01023	Alpha-2-macroglobulin	0.82	0.0348
P02745	Complement C1q subcomponent subunit A	0.82	0.0359
P02774	Vitamin D binding protein	0.82	0.0143
P06276	Cholinesterase precursor	0.82	0.0333
P10721	stem cell growth factor receptor	0.82	0.0122
Q13822	Ectonucleotide pyrophosphatase	0.82	0.0174
P08519	Apolipoprotein(a)	0.835	0.0348
O14791	Apolipoprotein-L1	0.845	0.0303
P14151	L-selectin	0.845	0.0161
Q8WZ75	Roundabout homologue 4	0.845	0.0161
P69905	Haemoglobin subunit a	0.855	0.0384

## Sheet: GO biological process complete
GO biological process complete	#	#	expected	Fold Enrichment	+/-	P value
negative regulation of apoptotic signaling pathway	210	9	1.2	7.5	+	0.0331
positive regulation of ERK1 and ERK2 cascade	189	10	1.08	9.26	+	0.00141
female pregnancy	189	13	1.08	12.04	+	7.81e-07
leukocyte activation involved in immune response	606	15	3.46	4.33	+	0.0186
leukocyte migration	361	13	2.06	6.3	+	0.00155
platelet degranulation	127	25	0.73	34.45	+	7.13e-27
platelet aggregation	41	6	0.23	25.61	+	0.00144
complement activation, classical pathway	141	11	0.81	13.65	+	6.37e-06
complement activation, alternative pathway	13	4	0.07	53.85	+	0.00979
regulation of complement activation	111	12	0.63	18.92	+	2.54e-08
negative regulation of cytokine secretion	57	7	0.33	21.49	+	0.000424
regulation of cell growth	390	12	2.23	5.39	+	0.0238
positive regulation of cell differentiation	869	18	4.97	3.63	+	0.0205
cell chemotaxis	183	10	1.05	9.56	+	0.00105
cell-matrix adhesion	121	8	0.69	11.57	+	0.00495
positive regulation of cell-substrate adhesion	110	10	0.63	15.91	+	9.18e-06
positive regulation of heterotypic cell-cell adhesion	12	4	0.07	58.34	+	0.00714
extracellular matrix organization	308	19	1.76	10.8	+	1.76e-10
positive regulation of smooth muscle cell proliferation	74	6	0.42	14.19	+	0.0426
regulation of endothelial cell apoptotic process	41	5	0.23	21.34	+	0.0386
positive regulation of endothelial cell migration	72	6	0.41	14.58	+	0.0365
regulation of endothelial cell chemotaxis	19	5	0.11	46.06	+	0.000911
regulation of blood vessel endothelial cell migration	56	7	0.32	21.88	+	0.000377
regulation of vasoconstriction	61	6	0.35	17.21	+	0.0142
angiogenesis	294	11	1.68	6.55	+	0.00995
regulation of angiogenesis	227	10	1.3	7.71	+	0.00737
blood vessel morphogenesis	377	14	2.15	6.5	+	0.000349
response to hormone	779	17	4.45	3.82	+	0.0202
hormone secretion	73	6	0.42	14.38	+	0.0395
regulation of hormone secretion	257	12	1.47	8.17	+	0.000301
regulation of supramolecular fiber organization	302	11	1.73	6.37	+	0.0129
fibrinolysis	21	7	0.12	58.34	+	4.63e-07
negative regulation of fibrinolysis	10	5	0.06	87.51	+	3.83e-05
plasminogen activation	11	4	0.06	63.64	+	0.00506
blood coagulation, intrinsic pathway	18	6	0.1	58.34	+	1.14e-05
low-density lipoprotein particle remodeling	13	4	0.07	53.85	+	0.00979
regulation of lipid storage	42	5	0.24	20.84	+	0.0433
regulation of lipid transport	101	8	0.58	13.86	+	0.00128
plasma lipoprotein particle clearance	41	5	0.23	21.34	+	0.0386
positive regulation of lipid localization	75	7	0.43	16.33	+	0.00266
lipid transport	266	12	1.52	7.9	+	0.000436
RNA metabolic process	3436	3	19.63	< 0.2	-	0.0101
cellular response to tumor necrosis factor	239	10	1.37	7.32	+	0.0116
negative regulation of endopeptidase activity	247	17	1.41	12.05	+	8.16e-10
response to calcium ion	119	9	0.68	13.24	+	0.000307
response to oxygen-containing compound	1428	23	8.16	2.82	+	0.0493
response to mechanical stimulus	212	9	1.21	7.43	+	0.0357
acute-phase response	41	9	0.23	38.42	+	3.05e-08
aging	266	11	1.52	7.24	+	0.00378
positive regulation of endocytosis	122	8	0.7	11.48	+	0.00526
homeostatic process	1457	24	8.32	2.88	+	0.0202
response to bacterium	566	14	3.23	4.33	+	0.042
positive regulation of nitric oxide biosynthetic process	44	6	0.25	23.87	+	0.00216

## Sheet: GO molecular function complete
GO molecular function complete	#	#	expected	Fold Enrichment	+/-	P value
integrin binding	111	8	0.63	12.61	+	0.000943
opsonin binding	14	4	0.08	50	+	0.00476
complement binding	22	5	0.13	39.78	+	0.000678
lipoprotein particle binding	24	5	0.14	36.46	+	0.00104
low-density lipoprotein particle receptor binding	21	4	0.12	33.34	+	0.0233
serine-type endopeptidase inhibitor activity	97	11	0.55	19.85	+	4.65e-08
serine-type endopeptidase activity	260	14	1.49	9.42	+	1.21e-06
heparin binding	161	14	0.92	15.22	+	2.36e-09
growth factor binding	130	8	0.74	10.77	+	0.00305
chaperone binding	90	7	0.51	13.61	+	0.00323
protease binding	129	9	0.74	12.21	+	0.00022
hormone activity	122	7	0.7	10.04	+	0.0233
phospholipid binding	375	11	2.14	5.13	+	0.0357
calcium ion binding	699	19	3.99	4.76	+	6.02e-05
identical protein binding	1475	27	8.43	3.2	+	0.000181
