# Supplementary material for: Plasma SerpinA5 in conjunction with uterine artery pulsatility index and clinical risk factor for the early prediction of preeclampsia
Source: PLoS One. 2021 Oct 14;16(10):e0258541. doi: 10.1371/journal.pone.0258541 (PMC8516267; doi:10.1371/journal.pone.0258541)
Supplement: S4 File — (XLS) [file pone.0258541.s004.xls]

## Sheet: 48 pairs 
groups	delivery (w)	Systolic (mmHg)	Diastolic (mmHg)	Proteinuria g/24 h	Smoking	PE family history	Pre-pregnancy BMI (kg/m2)	UtA-PI	SerpinA5( ng/ml)	New-born weight (g)
Control	36.143	122	79	0	0	0	23.75	1.76	0.126	3430
Control	35	139	86	0	0	0	26.995	1.57	0.2	2960
Control	35.286	103	78	0	0	0	22.4944	1.83	0.071	3350
Control	36.143	102	71	0	0	0	25.4325	1.98	0.093	3430
Control	36.571	119	86	0	0	0	21.6315	1.11	0.067	3510
Control	37.143	130	76	0	0	0	23.0888	1.48	0.061	3630
Control	37.571	105	86	0	0	0	21.7216	1.74	0.065	3790
Control	38.143	128	73	0	0	0	27.311	2.43	0.064	4070
Control	33.714	110	62	0	0	0	22.1767	1.95	0.089	2450
Control	35	121	89	0	0	0	25.4325	2.07	0.065	3200
Control	35.571	117	73	0	0	0	20.3544	1.78	0.061	3360
Control	36.143	101	72	0	0	0	21.3696	1.28	0.069	3430
Control	36.571	121	77	0	0	0	24.5817	1.77	0.068	3530
Control	37.143	114	74	0	0	0	21.7324	1.6	0.062	3650
Control	37.857	105	73	0	0	0	25.1617	2.03	0.054	3830
Control	38.286	130	79	0	0	0	26.722	1.34	0.06	4080
Control	35	120	83	0	0	0	27.6744	2.29	0.13	3240
Control	35.143	130	86	0	0	0	22.1134	1.63	0.059	3290
Control	35.571	103	70	0	0	0	26.8764	1.94	0.056	3370
Control	33.429	125	79	0	0	0	24.2144	1.68	0.06	2330
Control	36.714	131	88	0	0	0	27.0325	1.37	0.197	3830
Control	37.286	115	79	0	0	0	28.0063	1.12	0.067	3690
Control	37.857	118	83	0	0	0	26.1209	1.73	0.06	3840
Control	38.286	130	81	0	0	0	23.3675	2.37	0.063	4100
Control	34.143	113	74	0	0	0	25.9252	1.71	0.061	2790
Control	35.286	111	86	0	0	0	27.4748	1.85	0.052	3310
Control	35.571	114	85	0	0	0	22.2544	0.54	0.056	3370
Control	36.286	118	76	0	0	0	28.1669	2.03	0.07	3430
Control	37	113	74	0	0	0	24.5069	0.89	0.058	3530
Control	37.286	138	83	0	0	0	25.9341	1.39	0.057	3700
Control	38	101	70	0	0	0	23.0888	2.04	0.054	3910
Control	38.429	113	74	0	0	0	22.2077	1.25	0.067	4300
Control	34.143	101	84	0	0	0	25.3903	0.98	0.066	2850
Control	36	124	75	0	0	0	22.9269	0.87	0.101	3412
Control	36.429	118	74	0	0	0	22.1767	1.88	0.056	3440
Control	37	117	60	0	0	0	22.0772	0.94	0.05	3540
Control	37.286	118	86	0	0	0	24.6513	1.75	0.059	3710
Control	38.143	126	74	0	0	0	21.2457	2.006	0.133	3930
Control	35	129	65	0	0	0	29.3138	0.63	0.056	2910
Control	37	124	78	0	0	0	27.7763	2.05	0.053	3870
Control	37.286	115	66	0	0	0	23.7533	2.51	0.065	3715
Control	38.143	106	85	0	0	0	23.3943	1.26	0.06	4000
Control	36.429	109	63	0	0	0	24.8466	1.49	0.061	3460
Control	37.143	108	89	0	0	0	23.8835	0.76	0.057	3570
Control	37.286	103	86	0	0	0	26.1574	2.22	0.097	3730
Control	37.286	119	67	0	0	0	20.3544	2.53	0.064	3750
Control	37.429	121	78	0	0	0	27.9137	2.08	0.059	3750
Control	37.571	123	72	0	0	0	21.2457	1.84	0.07	3790
PE	35.143	142	107	0.44	0	1	24.4917	3.37	0.201	2285
PE	33	144	102	0.34	0	0	30.6258	2.28	1.159	1850
PE	34.571	149	103	7.6	0	0	26.9425	1.35	0.157	2140
PE	35	157	98	1.14	0	0	26.2514	1.83	0.415	2211
PE	35.429	159	111	1.5	0	0	23.3897	3.27	0.168	2400
PE	36.571	156	104	0.66	0	0	26.293	2.19	0.199	2700
PE	37	142	100	0.5	0	0	21.7368	2.13	0.052	3020
PE	37.571	158	99	4	0	0	29.1876	2.12	0.179	3230
PE	32.429	160	102	1.2	0	0	23.8457	2.36	0.164	1670
PE	33.571	167	104	0.48	0	0	24.3659	2.09	0.724	1870
PE	34.571	191	113	0.66	0	0	27.358	1.57	0.054	2160
PE	35.143	160	103	1	0	0	22.613	3.39	0.383	2230
PE	35.571	161	105	3.3	0	0	28.1823	1.62	0.086	2410
PE	36.571	157	97	0.86	0	0	26.4198	1.69	0.172	2730
PE	37	152	97	1	0	0	25.2181	2.2	0.2	3030
PE	37.857	157	114	1.45	0	1	26.9653	1.91	0.053	3270
PE	33.714	171	100	1.42	0	0	26.0732	1.43	0.967	1950
PE	33.714	150	107	2.48	0	0	28.101	2.06	0.599	1980
PE	34.714	146	97	6.5	0	1	27.0628	1.24	0.157	2170
PE	32.286	179	97	2.38	0	0	27.6554	2.01	0.167	1660
PE	35.714	150	97	5.3	0	0	30.0194	3.16	0.16	2440
PE	36.571	146	100	1.13	0	1	30.3134	1.73	0.757	2750
PE	37	162	107	1.76	0	1	21.1278	1.76	0.176	3070
PE	38.571	172	97	0.3	0	0	27.8743	2.68	0.577	3090
PE	32.714	152	121	6.7	0	0	25.0785	2.24	0.076	1680
PE	34.571	160	99	4.1	0	0	29.9892	2.33	0.158	1990
PE	34.857	155	107	1.1	0	0	29.2488	2.56	0.461	2191
PE	35.143	145	92	0.78	0	0	24.5865	2.45	0.139	2310
PE	35.857	162	100	0.37	0	0	22.5498	0.86	0.053	2500
PE	36.571	166	97	0.31	0	0	24.4112	1.84	0.767	2810
PE	37.143	160	90	0.45	0	0	24.9988	2.12	0.183	3090
PE	39.143	143	93	0.49	0	0	24.0163	2.53	0.462	3680
PE	32.857	166	100	0.47	0	0	26.265	2.42	0.177	1810
PE	34.857	172	101	1.6	0	0	26.6652	2.27	0.165	2200
PE	35.143	178	129	3.1	0	0	23.6158	2.27	0.075	2310
PE	35.857	147	104	1.36	0	0	24.5417	1.74	0.411	2550
PE	36.571	153	94	1.48	0	0	31.2461	1.18	0.299	2860
PE	37.286	143	99	2.1	0	0	27.4015	0.8	0.053	3170
PE	32.857	162	127	1.24	0	0	27.4088	1.9	0.167	1830
PE	35.857	150	103	7.16	0	0	26.0192	3.1	0.099	2560
PE	36.571	151	115	1.8	0	0	29.5985	2.79	0.127	2870
PE	37.429	172	117	1.52	0	0	30.3337	2.69	0.408	3010
PE	35.429	145	104	1.54	0	0	23.2361	3.45	0.405	2380
PE	36.429	152	101	1.4	0	0	24.4444	1.86	0.866	2670
PE	36.714	158	113	0.44	0	0	22.9472	1.12	0.291	2920
PE	36.714	152	98	6.5	0	0	22.9472	2.92	0.086	2920
PE	36.714	162	97	5.5	0	0	27.8333	3.64	0.078	2950
PE	36.857	152	105	5.4	0	0	25.7588	1.2	0.15	2955
